# Supplementary material for: Are You a Closet Dualist? Evidence From Brief Implicit Association Task
Source: Open Mind (Camb). 2025 Jul 26;9:864–84. doi: 10.1162/opmi.a.7 (PMC12373452; doi:10.1162/opmi.a.7)
Supplement: Supplementary file 1 [file opmi-09-864-s001.xlsx]

## Sheet: Exp. 1
	d'				RT
Subject	object body	stuff body	object mind	stuff mind	object body	stuff body	object mind	stuff mind
1	3.24121	1.98061	3.24121	2.93864	797.52	1047.26	1053.06	786.9
2	3.24121	2.93864	2.7103	2.40083	1176.14	1307.68	1131.5	1089.75
3	3.77902	2.40083	2.7034	3.24121	864.74	843.72	672.73	872.1
4	2.7034	3.77902	3.24121	3.77902	1182.24	991.41	1139.03	1034.59
5	3.24121	2.7034	3.24121	3.24121	703.71	792.03	941.86	694.1
6	1.88951	1.3517	1.88951	0.521485	712.13	787.65	816.82	935.71
7	1.88951	-0.36294	1.88951	-0.901144	881.33	908.57	641	802.27
8	3.77902	0.928211	2.7034	3.77902	737.41	720.55	783.33	920.87
9	3.24121	3.77902	2.51841	2.7034	860.39	1024.68	806.15	912.11
10	2.7103	3.77902	2.7034	2.93864	1056.54	1155.96	997.96	1014.61
11	2.7103	2.93864	3.77902	3.24121	955.57	1021.52	936.16	926.1
12	3.77902	1.67804	2.17249	3.24121	917.97	953.54	957.92	833.03
13	2.93864	2.93864	3.77902	3.24121	921.19	1047.37	947.13	937.23
14	2.40083	2.17249	1.80955	2.7034	1097.89	1063.19	1033.38	1000.23
15	2.93864	1.86992	3.24121	2.17249	1045.83	1224.19	965.97	1138.2
16	3.24121	2.17249	3.24121	1.34844	1117.7	1197.52	1447.04	1427
17	3.24121	3.24121	3.77902	3.77902	972.39	940.61	869.13	810.16
18	3.77902	1.80955	3.77902	3.77902	887.13	862.84	1090.23	784.91
19	3.24121	2.7103	3.24121	3.24121	955.13	1034.5	834.74	931.8
20	2.93864	2.17249	3.24121	3.77902	867.67	1012.71	1006.17	908.42
21	2.09826	3.77902	3.24121	3.77902	876.79	1038.28	958.39	961.25
22	3.77902	2.93864	3.24121	3.77902	1017.45	1280.8	1128.97	1064.52
23	3.24121	1.80955	2.93864	3.77902	967.94	841.65	930.96	983.28
24	3.24121	3.77902	3.24121	3.77902	1063.87	1207.39	1023.87	1382
25	1.98061	3.24121	1.08676	3.77902	1116.76	1169.73	1132.24	1026.52
26	3.77902	2.51841	3.77902	3.24121	1069.45	1281.27	1333.52	1235.87
27	3.24121	1.67804	3.77902	2.7034	986.37	1144.32	1014.97	1029.17
28	3.77902	3.24121	3.77902	3.24121	861.19	862.42	1067.88	850.68
29	3.77902	3.24121	3.77902	3.77902	951.34	1237.5	1161.29	1150.1
30	3.77902	2.17249	3.77902	3.24121	862.94	908.57	875.63	802.97
31	3.24121	3.24121	2.7034	2.40083	876.46	996.97	1009.27	920.85
32	3.77902	3.77902	3.77902	2.7103	1085.59	1250.31	1217.1	1283.76

## Sheet: Exp 2
	d'				RT
Subject	Object_body	Stuff_body	Object_mind	Stuff_mind	Object_body	Stuff_body	Object_mind	Stuff_mind
1	3.77902	-0.147987	3.24121	0.605839	911.5	1158.13	1150.77	1294.42
2	2.40083	1.65101	2.51841	1.49969	1317.04	1482.25	1045.56	1433.43
3	3.24121	3.24121	3.24121	2.40083	1322.04	1376.84	1269.35	1351.15
4	3.24121	2.93864	2.40083	3.77902	1585.06	1620.8	1464.52	1613.5
5	3.24121	2.40083	3.24121	3.24121	970.97	1144.93	1030.45	1092.42
6	1.88951	2.0375	3.24121	3.24121	1170.33	1035.58	922.35	1128.66
7	2.93864	1.67804	2.17249	1.86992	997.1	1110.75	946.75	861.74
8	3.77902	1.86992	3.24121	2.93864	885.53	1133.08	821.26	1096.34
9	3.24121	1.4497	2.93864	3.77902	1260.97	1113.52	1425.28	1270.55
10	1.98061	3.24121	2.17249	2.40083	1020.85	1253.97	1178.29	1116.15
11	3.77902	2.40083	3.24121	3.24121	845.41	841.9	914.67	739.13
12	1.19712	1.08676	1.86992	1.3517	1186.19	1225.25	1323.46	1281.74
13	1.67804	0	0.598614	-0.295974	1034.36	948.08	950.68	747.4
14	2.7034	2.17249	2.17249	2.93864	1206.72	1283.5	1349.65	1188.67
15	3.24121	2.93864	2.40083	3.24121	803.47	940.18	868.03	788.26
16	2.7034	2.93864	2.7034	2.17249	935.66	1049.53	1028.53	1139.44
17	3.24121	3.77902	3.77902	3.77902	872	842.97	957.38	849.28
18	3.77902	1.25781	2.7034	1.98061	1021.35	1262.17	996.37	1159.2
19	3.77902	2.93864	1.88951	2.7034	1074.7	932.43	1081.71	1091.7
20	3.77902	1.86992	2.40083	3.77902	765.75	877.92	816.38	1031.9
21	3.77902	0.776891	1.19712	0.628904	695.75	734.1	822.91	775.85
22	2.18882	0.447294	2.17249	2.40083	1187.08	1587.94	1095.52	1178.17
23	2.51841	3.24121	2.7034	3.77902	1047.57	1162.1	983.1	1063.26
24	3.77902	3.77902	3.24121	2.93864	960.19	1103.37	854.81	1162.07
25	3.77902	3.24121	3.77902	3.77902	1052.66	1089.45	1231.23	1054.34
26	3.77902	2.7034	3.24121	3.77902	1382.22	1372.14	1502.25	1371.44
27	3.77902	3.77902	2.93864	1.98061	1291.06	1308.81	1253.47	1363.74
28	3.77902	2.40083	3.24121	2.40083	1351	1290.54	1290.21	1357.46
29	2.51841	1.80955	1.80955	3.77902	826.46	1034.59	1159.58	943.55
30	2.51841	0.605839	2.93864	1.74152	701.79	955.9	790.3	881.83
31	2.0375	1.3517	3.77902	3.24121	1145.2	1011.65	987.8	1018.94
32	3.77902	3.77902	2.40083	3.77902	833.84	883.5	1256.34	955.63

## Sheet: Exp3
	d'				RT							Rating results
Subject	Solid_body	Airy_body	Solid_mind	Airy_mind	Solid_body	Airy_body	Solid_mind	Airy_mind				Participant	Object	Stuff	Solid	Airy	Full	Empty
1	3.39	2.35	1.67	3.01	1272.69	1376.96	1612.3	1385.96				1	5	5	5	1	2	1
2	2.05	1.71	1.83	3.67	1331.92	1492.39	1458.8	1287.41				2	4	3	4	2	3	3
3	3.67	3.01	2.05	3.67	1165.6	1264.17	1168.35	937.78				3	5	5	5	2	3	3
4	3.11	2.73	1.99	3.67	893.07	1272.42	1178.41	1208.48				4	3	2	5	2	5	4
5	3.39	3.67	3.01	2.73	811.42	807.03	877.63	807.03				5	4	4	5	2	2	3
6	3.67	2.05	3.67	3.67	1214.9	1204.96	1233.66	1201.53				6	5	5	5	4	5	5
7	3.67	3.67	2.23	3.39	1677.45	1517.03	1589.41	1600.94				7	5	5	4	4	5	5
8	3.67	3.39	3.67	3.67	870.72	936.94	1010.33	816.56				8	4	1	4	1	4	4
9	3.39	3.39	3.01	3.67	866.94	826.9	1024.07	632.25				9	5	5	2	2	3	3
10	3.67	3.11	2.43	3.67	1390.94	1284.96	1345.7	1436.5				10	5	4	5	1	4	1
11	3.67	2.05	3.01	3.39	782.31	1035.7	847.83	880.39				11	5	5	5	1	4	4
12	3.39	3.01	3.03	3.01	779.87	811.5	869.75	780.7				12	5	4	4	3	4	4
13	2.51	2.51	2.23	3.67	959.29	1101.83	994.04	822.84				13	5	4	4	1	2	2
14	3.67	3.39	1.99	3.67	747.19	965.29	1079.33	718.91				14	5	5	5	2	5	5
15	3.67	3.01	3.39	3.67	1148.34	1111.9	1014.55	950.03				15	5	5	4	1	4	2
16	3.01	3.67	3.67	2.33	785.93	960.94	797.7	1003.23				16	5	4	4	3	4	1
17	3.67	3.67	3.39	3.67	1349.9	1405.69	1438.25	1392.77				17	5	5	5	2	4	3
18	3.67	2.71	2.23	3.67	836.81	1004.41	1003.78	838.03				18	5	5	4	2	4	2
19	3.39	3.11	2.51	3.39	734.42	867.4	824.29	701.06				19	5	3	5	2	3	2
20	3.67	2.05	1.75	3.39	859.74	872.65	825.88	746.52				20	5	5	3	1	3	2
21	3.67	3.67	1.83	3.67	1416.31	1363.94	1686.58	1258.56
22	3.11	1.37	2.43	2.43	1035.57	879.42	894.64	919
23	3.67	3.67	3.39	3.67	1039.03	888.75	1048.77	847.16
24	3.39	3.39	1.08	3.39	955.93	795.42	1019.84	943.13
25	3.39	3.67	1.68	3.39	895.67	857.3	895.13	682.45
26	3.67	3.67	1.33	3.01	1523.83	1439.23	1714.7	1197.32
27	3.67	3.39	3.67	3.67	1095.73	1064.26	1010.26	949.26
28	3.39	3.39	3.03	3.39	898.48	723.06	808.21	850.39
29	3.01	2.73	2.71	3.01	786.87	880.38	891	865.6
30	3.67	3.01	1.99	3.67	833.16	1064.93	1018.36	831.75
31	3.67	3.01	1.83	3.01	1212.23	1480	1188.5	1559.73
32	3.39	3.67	1.83	3.67	905.87	1081.91	1255.18	986.6

## Sheet: Exp. 4
		Explicit Dualism		BAIT (Resposne time)				BIAT ( dprime)
Subject	Diagram_reversed	Mind_body	Afterlife	Airy_body_RT	Airy_mind_R	Solid_body_R	Solid_mind_R	Airy_mind_d	Airy_body_d	Solid_mind_d	Solid_body_d
1	6	3	4	953.52	906.91	1093.13	1108.26	3.72546	3.41751	2.35858	3.72546
2	5	2.88889	2	1152.29	1183.75	958.19	1137.79	3.03772	3.72546	3.72546	3.72546
3	5	2.77778	1.89474	1111.56	989.31	1119	1146	3.72546	2.72976	3.03772	3.72546
4	6	2.51852	2.73684	1111.48	1074.19	1040.71	1053.97	3.10955	3.41751	3.72546	3.72546
5	7	3.2963	2.73684	960.03	775.81	1046.38	1022.75	3.72546	3.72546	3.41751	3.72546
6	6	3.22222	2.52632	1086.23	891.66	793.88	970.32	3.72546	3.03772	3.41751	3.72546
7	5	3	3.63158	1058.17	928.19	902.87	1099.2	3.41751	3.41751	3.41751	3.41751
8	7	2.96296	2.47368	1062.94	1064.9	816.76	857.05	3.72546	3.41751	0.827704	3.10955
9	4	3.2963	4.26316	720.55	584.63	633.41	685.25	3.72546	3.41751	1.86273	3.72546
10	6	2.7037	2.63158	1066.3	1018.47	895.23	1079.35	3.03772	3.10955	1.02402	3.72546
11	6	2.66667	3.68421	961.09	862.94	1021.81	1322.11	3.72546	3.72546	3.41751	3.72546
12	5	3.74074	3.68421	1045.86	822.44	793.25	1171.25	3.72546	2.72976	1.70574	3.72546
13	6	2.92593	2.94737	956.5	864.91	1018.14	1024.92	3.72546	3.72546	2.43267	3.41751
14	6	2.33333	2.52632	1056.92	1040.56	1033.52	1053.3	3.72546	2.43267	1.86273	3.72546
15	5	2.96296	4.52632	1103.37	1007.97	1033.59	1101.79	3.72546	2.72976	3.10955	3.72546
16	1	3.07407	1.73684	872.07	902.17	965.09	1157.29	3.03772	3.10955	3.03772	3.72546
17	5	3.22222	3.31579	1026.26	883	872.9	1048.5	3.41751	2.53722	2.0137	3.41751
18	5	2.92593	3.47368	1291.4	1023.28	947	1037.03	3.41751	2.72976	3.41751	3.72546
19	6	3	3.36842	972.32	973	1091.65	1205.73	3.72546	3.72546	3.72546	3.72546
20	6	3.18519	3.68421	732.89	739.41	721.69	713.21	3.72546	2.05288	2.72976	3.72546
21	5	2.81481	2.31579	935.25	867.81	786.71	809.58	3.72546	3.72546	1.86273	3.41751
22	5	2.96296	3.57895	941.35	916.77	900.66	996.15	3.72546	3.41751	2.74063	3.72546
23	6	2.74074	3.15789	1068.34	843.68	949.03	926.81	3.41751	3.41751	3.72546	3.72546
24	6	2.7037	3.15789	903.55	890.79	872	959.46	3.41751	3.41751	2.05288	3.41751
25	5	2.88889	3.52632	985.43	837	764.14	907.67	2.72976	2.72976	2.43267	2.72976
26	6	3.07407	3.52632	941.38	928.23	937.27	919.33	3.41751	3.72546	3.10955	3.03772
27	6	3.33333	3.31579	933.69	901.52	1149	1143.31	3.72546	2.72976	3.10955	2.74063
28	4	1.85185	1.68421	1120.73	1115.81	1054.78	1110.83	3.41751	3.41751	2.72976	3.72546
29	7	3.07407	2.73684	1166.93	1052.13	1080.36	1285.67	3.41751	3.41751	1.4038	2.74063
30	5	3.03704	2.31579	751.7	794.65	703.19	810.22	3.41751	2.72976	1.88663	3.72546
31	7	2.62963	3.15789	767.74	719.78	722.38	766.19	3.72546	3.41751	1.75579	3.72546
32	6	2.81481	2.42105	1166.65	1066.9	931.33	846.03	3.41751	2.34997	3.72546	3.41751
33	3	3.11111	3.73684	1183.54	812.97	1130.15	940.47	3.72546	3.03772	0	2.53722
34	5	3.03704	4.47368	801.88	742.74	870.61	829.76	3.41751	1.84948	2.72976	3.41751
35	6	2.74074	3.26316	1271.56	1007.07	1250.86	1268.92	3.41751	2.72976	2.19459	3.03772
36	5	2.77778	2.63158	877.2	847.44	732.31	874.6	3.72546	3.03772	3.10955	3.72546
37	6	3.18519	3.31579	1069.27	923.32	1068.71	1233.79	3.41751	2.43267	2.72976	3.72546
38	6	2.92593	3.15789	1016.38	814.31	1120.89	1011.18	3.72546	2.72976	1.71176	3.41751
39	5	2.37037	1.57895	981.59	631.34	813.9	800.61	3.72546	2.34997	2.72976	3.03772
40	6	2.37037	2.05263	898.8	842.13	722.13	899.13	3.72546	3.41751	3.03772	3.41751
41	6	3.25926	3.21053	1193.72	873.45	867.97	1023.78	3.41751	2.43267	1.55477	3.72546
43	6	2.14815	3.26316	956.44	721.19	851.13	1002.93	3.72546	2.72976	3.10955	3.72546
44	6	3.37037	4.57895	901.57	1068.41	941.89	986.68	3.03772	3.72546	2.19459	3.10955
45	7	3.11111	2.89474	315.18	455.25	697.43	892.53	0	0	-0.203407	1.86273
46	6	2.74074	2.63158	1117.04	1011.38	952.44	1044.91	3.41751	3.03772	1.86273	3.41751
47	6	2.77778	3.31579	1316.96	1243.84	1084.09	1214.54	3.72546	3.10955	2.19459	3.72546
48	5	2.74074	3.21053	895.29	857.75	917.75	1021.55	3.72546	2.72976	3.41751	3.72546
49	6	3	3.05263	1062.03	731.03	828.03	948.57	3.41751	3.41751	1.55477	3.72546
50	5	3.51852	3.47368	984.86	852.48	709.06	776.52	3.41751	3.41751	3.41751	3.72546
51	7	2.55556	3.78947	771	705.41	762.97	696.87	3.72546	2.72976	3.41751	3.72546
52	5	2.81481	3	1210.77	1199.06	1144.72	1085.48	3.72546	3.41751	3.72546	3.41751
53	6	2.77778	2.31579	1061.2	989.29	1111.71	1185.92	3.72546	3.10955	2.0137	3.72546
54	6	3.22222	3.52632	1108.56	822.13	851.97	1119.03	3.72546	2.43267	3.03772	3.72546
55	5	2.77778	3.15789	1174.33	1163.22	953.72	994.57	3.72546	2.34997	1.86273	3.41751
56	6	3.14815	3.73684	1036.88	1059.07	1044.73	1026.83	3.41751	3.72546	1.86273	3.41751
57	5	2.85185	3.31579	1065.33	1071.57	1005.58	954.06	3.72546	2.72976	3.41751	3.41751
58	6	2.44444	3.63158	1356.5	1072.16	1014	964.04	3.72546	3.41751	3.72546	3.72546
59	6	2.7037	1.57895	1153.33	891.63	966.16	856.72	3.72546	1.74094	2.0137	3.41751
60	5	3.2963	3.47368	1049.33	980.87	752.13	978.95	3.72546	3.03772	1.86273	3.72546
61	6	3.11111	2.68421	1131.03	1098.25	1146.43	1078.15	3.72546	3.41751	2.53722	3.03772

## Sheet: Exp 5
Category	ID	airy_body	airy_mind	solid_body	solid_mind	Row Labels	airy body	airy mind	solid body	solid mind	Grand Total	∆Dualism (d')	∆Dualism (RT)	Mind_body	Afterlife
airy_body	1089649	3.01308	3.72546	3.39685	1.53412	1089649	808.967	695.188	778.032	723.522	752.371	2.57511	59.2686	3	3.21053
airy_body	1089651	3.06824	3.72546	3.01308	2.3007	1089651	1208.67	943.594	1434.89	1071.07	1204.88	1.36961	-98.742	2.33333	3.05263
airy_body	1089838	3.01308	3.06824	2.69909	0.35585	1089838	670.233	620.267	620.163	691.333	639.321	2.3984	121.137	2.44444	2.68421
airy_body	1089839	1.69143	3.39685	2.35151	1.86273	1089839	1065.42	1008.81	924.741	891.417	973.632	2.1942	23.2861	3.14815	3.21053
airy_body	1089841	3.06824	2.0375	3.72546	2.0375	1089841	1295.73	1180.11	1171.96	1720.81	1342.44	0.657223	664.475	2.7037	2.94737
airy_body	1089848	2.68447	3.72546	3.5944	3.72546	1089848	948.172	874.156	1086.32	1325.81	1030.16	0.909926	313.51	3.33333	2.78947
airy_body	1089855	3.39685	2.68447	2.35042	2.18137	1089855	980.065	829	897.512	1296	947.974	-0.543338	549.552	3.03704	3.10526
airy_body	1089889	3.72546	3.39685	3.72546	1.86273	1089889	913.719	898.323	784.969	829.417	858.084	1.53412	59.8441	2.51852	3.36842
airy_body	1089890	3.39685	3.72546	3.39685	1.70542	1089890	1043.74	924.562	776.161	801.217	892.573	2.02004	144.236	2.85185	2.52632
airy_body	1089945	3.01308	3.39685	3.72546	2.02004	1089945	686.8	735.452	689.5	990.4	764.636	2.08919	252.248	2.96296	2.47368
airy_body	1089948	3.72546	3.39685	3.06824	2.18137	1089948	824.094	665.677	845.567	1281.73	888.227	0.558259	594.58	2.81481	3.05263
airy_body	1089951	3.72546	3.01308	3.72546	2.35151	1089951	780.875	827.467	858.688	928.111	845.86	0.661573	22.8319	3	2.68421
airy_body	1089952	3.06824	3.72546	3.72546	2.02004	1089952	629.5	637.031	566.094	776.52	645.361	2.36264	202.895	2.7037	3.10526
airy_body	1089958	2.42127	3.01308	3.72546	3.39685	1089958	1030.43	933.1	1086.81	1097.77	1038.46	0.920425	108.29	2.81481	2.52632
airy_body	1089960	1.70542	2.74988	2.74988	1.86273	1089960	684.609	703.586	1001.34	822.583	808.867	1.9316	-197.739	2.77778	3.36842
airy_body	1089971	3.06824	3.39685	3.11466	3.72546	1089971	1026.63	977.516	1086.07	1177.25	1055.83	-0.282194	140.301	3.18519	3.94737
airy_body	1089977	3.39685	2.74988	1.30766	1.85276	1089977	802.677	858.103	832.13	1150.88	904.435	-1.19207	263.324	2.96296	2.89474
airy_body	1089979	2.0375	3.72546	3.39685	1.16327	1089979	871.37	771.938	754.484	861.739	809.186	3.92155	206.688	3.03704	3.21053
airy_body	1089980	0.314621	-1.04446	0.637279	-0.157311	1089980	789.643	778.556	355.727	467.333	619.475	-0.564489	122.693	2.85185	3
airy_body	1089983	3.39685	3.72546	3.72546	2.02004	1089983	1229.74	1199.16	923.75	1156.48	1124.72	2.03403	263.316	3.22222	3.05263
airy_body	1089994	3.01308	2.53722	1.15035	0.212657	1089994	640.567	657.75	521.364	660.412	621.969	0.461833	121.865	3	3
airy_body	1090005	2.68447	3.01308	3.06824	2.53722	1090005	693.552	723.4	877.7	748.107	761.479	0.859631	-159.441	2.88889	2.84211
airy_body	1090021	3.72546	3.72546	3.01308	1.86273	1090021	829.406	647.969	731.9	719.833	733.127	1.15035	169.371	2.85185	3.15789
airy_body	1090022	3.39685	3.01308	3.72546	1.69143	1090022	972.806	873.967	973	916.667	936	1.65026	42.5065	3	2.68421
airy_body	1090025	2.0375	3.72546	3.72546	3.39685	1090025	897.741	738.594	658.156	793.71	766.721	2.01658	294.7	2.33333	3.21053
airy_body	1090026	3.39685	2.68447	3.72546	3.01308	1090026	759.129	741.655	756.479	984.8	781.496	1.7742e-09	245.795	3.11111	2.52632
airy_body	1090027	2.68447	3.01308	3.01308	0.887147	1090027	1228.34	927.267	842.533	1281.86	1051.23	2.45455	740.402	2.85185	3.42105
airy_body	1090029	3.06824	3.01308	3.72546	1.53412	1090029	1063.73	958.133	778.406	868.826	917.809	2.13618	196.02	3.03704	2.68421
airy_body	1090031	1.37592	3.72546	3.72546	2.68447	1090031	730.542	602.969	686.656	743.586	686.88	3.39053	184.503	2.96296	3
airy_body	1090032	2.74988	3.39685	3.72546	1.53412	1090032	1065.03	882.71	885.781	1317.22	1016.44	2.83832	613.761	3.25926	3.68421
airy_body	1090033	2.74988	3.72546	3.39685	1.69143	1090033	1138.21	717.125	712.903	720.5	819.217	2.68101	428.686	2.40741	2.31579
airy_body	1090039	3.01308	3.72546	3.5944	3.01308	1090039	1113.67	1067.28	891.894	1664.67	1084.29	1.2937	819.158	2.88889	2.36842
airy_body	1090040	2.35151	2.68447	2.69909	1.46899	1090040	1067.65	1024.69	858.14	1018.5	969.064	1.56306	203.325	3.03704	4.52632
airy_body	1090043	3.39685	3.39685	3.39685	1.56164	1090043	707.516	683.161	780.29	846.84	749.754	1.83522	90.9045	3.11111	4.26316
airy_body	1090047	2.35151	3.72546	3.39685	1.53412	1090047	924.852	805.065	950.065	946	903.018	3.23669	115.723	2.85185	3.26316
airy_body	1090054	2.0229	3.39685	2.11777	1.82484	1090054	1033.42	761.484	1024.37	1304.69	985.901	1.66689	552.266	3.14815	3.73684
airy_body	1090086	2.74988	2.68447	1.09704	1.86273	1090086	1212.72	1017.66	879.083	1108.67	1054.07	-0.831096	424.652	3	3.63158
airy_body	1090097	1.85276	2.68447	3.39685	1.86273	1090097	802.8	837.316	696.129	1005.58	826.372	2.36583	274.939	2.92593	2.68421
airy_body	1090327	2.68447	3.39685	3.72546	1.86273	1090327	1073.62	879.452	892	939.391	944.351	2.57511	241.56	2.96296	3.15789
airy_body	1090328	2.18137	2.74988	3.39685	2.20861	1090328	975.269	925.31	1120.52	1241.78	1065.97	1.75675	171.221	3.07407	2.36842
airy_body	1090332	3.72546	3.01308	3.39685	1.37681	1090332	768.844	695.467	797.452	774.5	758.496	1.30766	50.4255	2.81481	2.94737
airy_body	1090333	3.72546	3.72546	3.39685	2.74988	1090333	749.969	742.375	864.645	932.793	819.435	0.646974	75.7417	3.22222	2.47368
airy_body	1090334	3.01308	3.39685	3.06824	1.37681	1090334	1027.67	824.033	939.6	864.136	917.411	2.0752	128.17	2.88889	3.57895
airy_body	1090348	3.01308	3.72546	3.72546	1.37681	1090348	727.267	748.438	854.844	758.273	774.181	3.06104	-117.742	2.51852	3.78947
airy_body	1090359	3.06824	3.39685	2.76599	2.18137	1090359	1102.47	1163.81	1026.64	1115.23	1091.71	0.913228	27.2546	3.07407	2.84211
airy_body	1090361	3.72546	3.72546	3.39685	1.86273	1090361	1469.56	1406.5	1332.58	1357.83	1394.39	1.53412	88.3152	3.44444	2.42105
airy_body	1090394	3.01308	3.01308	3.39685	3.39685	1090394	1001.6	891.133	945.29	974.742	953.303	-2.20234e-09	139.918	2.7037	3.05263
airy_body	1090396	3.39685	3.72546	3.72546	0.993039	1090396	819	691.281	638.781	722.381	716.56	3.06104	211.318	2.85185	2.94737
airy_body	1090397	2.3007	3.72546	2.74988	3.72546	1090397	783.393	642.562	659.448	732.031	702.86	0.44918	213.413	3.14815	4.57895
airy_body	1090399	1.56164	3.39685	2.74988	1.54409	1090399	1230.48	958.516	911.929	926.5	1003.71	3.041	286.535	2.92593	2.73684
airy_body	1090402	-0.517179	-0.318639	-2.77556e-16	0.35585	1090402	359.5		495		404.667	-0.157311	-135.5	2.88889	2.84211
airy_body	1090403	2.68447	2.68447	2.19521	1.46899	1090403	659.552	646.793	640.439	716.417	655.306	0.726223	88.7363	3.2963	3.42105
airy_body	1090409	2.68447	2.53722	3.72546	2.18137	1090409	1275.66	1304.32	1352.69	1812.75	1369.21	1.39684	431.396	2.77778	1.94737
airy_body	1090412	3.06824	3.72546	2.68447	1.85276	1090412	959.933	743.032	780.517	845.6	831.365	1.48893	281.984	3.37037	3.42105
airy_body	1090413	3.72546	3.72546	2.69909	1.15035	1090413	800.844	969.594	1005.4	1056.73	945	1.54874	-117.418	2.85185	2.73684
airy_body	1090430	3.72546	3.39685	3.39685	3.39685	1090430	902.219	706.806	945.097	1117.16	917.696	-0.328611	367.477	2.77778	3.52632
airy_body	1090437	3.39685	2.0375	3.06824	0.729836	1090437	764.258	723.259	680.333	771.05	731.954	0.979049	131.715	3	2.10526
airy_body	1090499	3.39685	3.72546	2.74988	1.37681	1090499	847.516	693.219	907.828	617.455	775.149	1.70168	-136.076	2.48148	1.84211
airy_body	1090532	2.74988	3.72546	3.39685	1.86273	1090532	964.414	735.438	783.29	774.75	813.603	2.50971	220.436	2.48148	2.26316
airy_body	1090533	2.42127	3.72546	2.68447	2.35151	1090533	690.607	651.844	749.276	797.926	719.56	1.63716	87.4135	3.18519	2.52632
airy_body	1090537	3.72546	3.01308	3.01308	2.74988	1090537	695.5	822.7	830.7	828.034	792.322	-0.44918	-129.866	2.96296	2.94737
airy_body	1090688	3.72546	3.72546	3.72546	3.39685	1090688	1580.44	1920.89	2141.1	1671.63	1835.3	0.328611	-809.908	2.96296	3
airy_body	1091685	2.42127	3.39685	3.39685	1.70542	1091685	1162.57	1077.29	1205.97	1213.91	1161.53	2.66702	93.2264	2.77778	2.84211
airy_body	1091709	2.42127	3.39685	3.06824	3.06824	1091709	801.143	1017.19	723.833	770.533	830.218	0.975585	-169.351	2.77778	1.89474
airy_body	1091766	2.3007	3.39685	3.72546	1.86273	1091766	1082.89	1433.23	883.344	875	1075.31	2.95889	-358.684	3.03704	3.47368
airy_body	1091844	2.3007	3.72546	2.35151	1.70542	1091844	628.893	787.375	704.741	769.652	723.045	2.07085	-93.5707	2.74074	3.84211
airy_body	1091846	2.68447	3.72546	3.72546	2.68447	1091846	826.759	737.906	734.281	857.414	786.484	2.08199	211.985	2.92593	2.15789
airy_body	1091889	1.53412	3.72546	3.39685	1.70542	1091889	976.13	785.562	773.323	891.13	844.569	3.88277	308.376	3.11111	3.10526
airy_body	1091890	3.39685	3.01308	3.39685	2.42127	1091890	583.258	539.5	587.871	647.679	588.542	0.591814	103.566	3	3.05263
airy_body	1091893	3.06824	3.72546	3.72546	2.68447	1091893	1121.17	1027.91	866.156	1120.45	1030.39	1.69822	347.552	2.55556	2.31579
airy_body	1091896	2.68447	3.39685	3.01308	1.15035	1091896	831	809.29	666.133	692.318	753.589	2.57511	47.8945	2.25926	2.05263
airy_body	1091897	0.993129	3.06824	2.74988	1.70542	1091897	880.409	672.367	910.379	789.13	808.567	3.11957	86.7935	3	2.78947
airy_body	1091900	1.63913	1.56164	3.11466	0.47586	1091900	736.6	889.708	868.711	845.333	839.495	2.56131	-176.486	3.25926	3.89474
airy_body	1091901	3.01308	3.72546	3.72546	0.637279	1091901	933	938.812	924.625	886	927.235	3.80057	-44.4375	2.85185	3.57895
airy_body	1091902	0	1.77429	1.39815	1.86273	1091902	1049.44	1412.65	994.694	1028.08	1129.62	1.30971	-329.827	2.85185	3.05263
airy_body	1091903	2.53722	3.72546	3.39685	2.35151	1091903	1575.37	672.438	1028.13	1197.85	1096.89	2.23359	1072.65	2.92593	2.73684
airy_body	1091905	3.39685	3.39685	3.11466	3.01308	1091905	979.032	861.774	908.2	967.467	921.689	0.101577	176.525	2.85185	2.84211
airy_body	1091909	2.0375	3.72546	3.72546	2.74988	1091909	774.037	681.312	672.406	724.034	710.125	2.66355	144.353	3.07407	3.42105
airy_body	1092123	3.39685	2.42127	3.39685	1.53412	1092123	623.774	650.571	635.613	873.478	684.487	0.887147	211.068	2.88889	2.94737
airy_body	1092125	2.74988	3.39685	2.35042	1.15035	1092125	567.897	531.71	535.81	616	550.726	1.84704	116.377	2.62963	2.89474

## Sheet: Exp. 6 (SM)
ID	Airybody	airymind	solidbody	solidmind	airy body	airy mind	solid body	solid mind	Afterflie
1082209	2.68447	3.06824	2.11777	1.18824	943.593	787.296	1017.09	1054.29	2.91136
1082210	2.42127	2.74988	2.88201	1.34898	983.148	894.607	834.977	833.167	2.95014
1082354	2.74988	3.06824	1.64191	1.86273	736.31	654.133	589.605	730.583	2.88089
1082355	3.01308	3.72546	3.39685	3.39685	948.4	805.969	754.806	912.516	3.3795
1082357	3.72546	3.01308	1.36074	0.67449	788.469	681.633	887.258	1385.8	2.85042
1082361	3.72546	3.39685	3.5944	2.53722	952.844	997.742	1088.13	1466.86	3.06925
1082452	2.68447	3.06824	3.39685	1.37681	1052.41	1020.59	987.677	844	3.07479
1082453	3.01308	3.72546	3.5944	3.72546	823.4	791.719	841.532	1191.38	3.13573
1082652	3.39685	3.01308	1.96257	1.54409	739.161	708.233	906.5	774.364	2.99446
1082659	2.68447	3.72546	3.72546	3.72546	1215.33	889.548	739.281	1068.28	3.05817
1082661	1.46899	2.68447	3.06824	0.993039	963.895	857.464	697.333	866.762	3.09972
1082774	2.68447	3.39685	3.01308	2.18137	778.586	785.742	730.033	777.846	2.87258
1082834	2.74988	2.53722	2.83015	1.54409	1199.32	1073.46	1095.05	1231.64	2.88089
1082836	3.39685	3.39685	3.01308	1.53412	638.065	573.968	583.767	582.261	2.71191
1082839	2.42127	3.01308	2.0375	2.68447	1162.48	989.214	1009.04	944.036	2.93075
1082896	3.39685	3.39685	3.24573	2.18137	748.742	784.742	839.913	1015	3.1856
1082898	1.77429	3.06824	2.67495	0.67449	846.269	819.767	1057.3	816.5	2.97507
1082904	3.39685	3.72546	1.96257	1.86273	874.935	790.594	880.225	783	3.07756
1082905	3.06824	3.72546	3.72546	1.70542	939.667	790.844	731.094	718.478	2.77562
1082907	3.01308	3.72546	3.39685	2.18137	966.7	748.375	1024.9	1012.81	2.91413
1082912	2.42127	3.39685	3.72546	2.18137	899.857	868.032	1138.47	1424.23	3.13296
1083125	2.0375	3.39685	1.86273	2.02004	1107.08	973.967	718.375	773.08	3.01108
1083128	2.0375	3.06824	2.54388	1.15035	1153.37	987.133	1094.05	1026.64	2.85873
1083130	3.01308	3.01308	0.67449	2.3007	690.8	706.033	651.533	748.179	2.85873
1083315	2.68447	3.72546	3.01308	1.53412	1153.28	1232.14	776.7	943.773	3.04155
1083445	3.06824	2.53722	3.06824	0.993129	794.3	804.964	725.633	905.045	3.22161
1083447	3.39685	3.72546	2.19521	0.993129	760.226	755.938	835.634	972.273	3.01108
1083448	3.72546	2.74988	3.72546	1.04446	673.906	683.448	813.812	1028.41	2.8338
1083455	1.30766	2.20861	0.318639	1.86273	705.5	668	676.7	828.667	2.50416
1083516	3.01308	3.72546	3.72546	1.69143	1032.13	838.219	1291.22	1164.75	2.74238
1083609	3.72546	2.74988	3.39685	3.72546	691.903	688.517	848.097	1051.29	2.79501
1083629	3.01308	3.01308	3.72546	2.74988	908.379	787.9	764.219	961.828	2.89197
1083743	2.68447	3.39685	2.83015	2.18137	1119.07	1112.29	1351.64	1346.54	2.82825
1083746	1.82484	2.3007	3.06824	0.67449	1422.46	1286.43	995.448	806.889	2.80332
1083748	3.39685	3.72546	3.72546	3.72546	1193.1	1185.55	1382.38	1538.44	2.78393
1083755	1.82484	2.0229	1.48671	0.993129	692.308	637.923	837.622	733.364	3.04986
1083805	3.72546	3.06824	3.72546	2.68447	797.906	847.5	867.656	1026.69	3.00554
1083813	1.53412	2.74988	3.01308	1.15035	867.87	875.586	1076.07	840.909	2.91413
1083828	3.01308	3.72546	3.39685	3.39685	681.433	676.031	680.452	767.839	3.01385
1083842	3.39685	3.72546	3.39685	3.72546	948.935	877.094	1107.23	969.375	3.22992
1083847	3.72546	3.39685	2.74988	1.86273	985.188	858.097	798.31	758.083	3.09418
1083932	2.53722	2.02004	3.24573	2.3007	887.571	932.87	1276.48	1094	3.04986
1083935	3.72546	3.72546	3.72546	2.02004	982.938	824.219	888.844	1137.76	2.99446
1083936	3.39685	3.39685	2.68447	2.74988	1176.06	1122.03	1372.66	1194.04	2.83934
1083937	3.39685	3.72546	3.39685	1.86273	1092.37	997.219	1171.34	1169	3.23546
1083938	3.01308	3.72546	3.72546	2.02004	1231.8	827.719	952.219	985.36	2.90028
1083939	2.35151	3.06824	3.39685	1.54409	811.037	777.633	1124.5	981.955	2.97784
1083940	1.04446	3.06824	3.72546	0.8318	958.619	937.767	876.438	935.19	3.17452
1083941	3.72546	1.82484	3.72546	1.15035	873.094	957.731	778.406	890.455	2.91136
1083942	2.02004	2.20861	2.20861	1.37396	737.52	701.259	986	894.684	2.84488
1083943	2.0375	3.72546	3.39685	2.02004	911	797.375	740.613	904.4	2.83102
1083944	-0.161329	-0.488776	0.807416	0.993129	361	266.5	809	946.077	3
1083945	3.39685	3.01308	3.06824	2.42127	1057.81	1202.67	1092.17	1207.25	3.06371
1083946	3.39685	3.39685	2.68447	2.53722	750.903	718.194	811	932.286	3.20222
1083947	3.01308	3.39685	3.39685	3.01308	930.1	745.935	913.452	959.724	3.19391
1083949	3.01308	3.72546	3.72546	1.86273	1004.97	833.906	927.562	966.375	3.01108
1083950	2.0375	2.68447	3.72546	1.37681	1056.22	890.793	888.344	974.773	3.03047
1083951	3.72546	3.39685	3.72546	3.72546	974.906	904.677	974.781	1167.25	2.77839
1083952	3.06824	3.39685	3.01308	3.39685	766.033	760.742	730.267	842.677	2.759
1083956	3.72546	3.72546	3.72546	3.72546	959.594	929.688	1051.29	1229.88	2.53463
1083957	3.72546	2.53722	3.01308	0.887147	1362.13	1268.11	959.567	1138.33	3.01108
1083958	3.39685	3.72546	3.01308	2.74988	627.645	582.969	665.133	683.793	2.71191
1083959	2.74988	3.72546	2.68447	3.01308	724.724	602.688	680.379	783.207	2.81163
1083960	2.0375	3.06824	3.01308	3.01308	979.963	796.433	764.567	781.933	3.27147
1084179	3.39685	3.72546	3.39685	3.39685	801.387	803.625	784.323	876.968	2.90859
1084183	3.72546	3.39685	3.39685	3.01308	798.969	938.452	804.677	950.5	2.90305
1084184	2.68447	3.72546	3.39685	1.86273	851.31	697.75	796.097	757.25	2.74515
1084185	2.42127	3.01308	3.39685	1.86273	1168.64	1036.97	1043.68	775.417	3.05263
1084186	2.53722	3.39685	3.39685	2.35151	1075.04	1006	1243.6	1257.84	2.89197
1084187	3.72546	3.39685	3.39685	3.01308	929.969	843.548	873.935	1023.7	3
1084188	3.39685	2.68447	2.42127	2.68447	1127.81	1218.93	1032.57	1126.59	3.06094
1084189	3.06824	3.39685	3.5944	2.3007	826.333	823.387	1035.7	1268.21	2.97507
1084193	3.01308	3.39685	3.01308	1.53412	854.7	1102.48	1044.14	1122.74	3.10526
1084194	2.53722	3.72546	3.39685	3.01308	1181.96	946.156	1087.9	1002.2	3.18837
1084195	3.72546	3.39685	3.72546	1.86273	985.613	1103.97	939.3	1002.42	3.1856
1084196	3.01308	3.72546	3.39685	2.35151	872.724	1193.23	957.806	855.074	2.9723
1084197	2.18137	3.72546	2.83015	1.86273	946.154	830.875	945.114	1104.42	2.44598
1084569	3.39685	3.06824	3.5944	1.34898	744.032	639.967	738.617	719.417	3.09695
1084570	1.63913	3.06824	3.06824	1.54409	907.24	755.767	709.333	662.864	2.57895
1084571	2.68447	3.72546	3.39685	1.86273	1454.7	820.516	970.323	1150.91	2.95291
1084573	2.53722	3.72546	3.72546	2.02004	1210.89	1185.12	1192.84	1324.04	2.96399
1084574	3.72546	2.3007	3.06824	1.46899	841.156	867.214	873.767	882.167	2.92798
1084575	2.0375	2.53722	2.35151	1.30766	673.852	734.143	562.074	660.087	3.00277
1084577	3.72546	3.39685	3.01308	2.53722	978.656	864.033	1103.17	918.821	3.11634
1084578	3.06824	3.39685	3.5944	1.34898	942.1	894.774	841.867	1036.91	3.14404
1084579	2.20861	3.06824	3.39685	1.53412	1076.33	766.167	886.032	657.043	2.759
1084580	2.74988	3.72546	3.72546	1.69143	879.379	853.742	1120.1	1078.91	3.18837
1084581	3.72546	3.39685	3.39685	2.35151	943.188	1073.45	1057.7	1251	2.80055
1084584	2.42127	3.72546	3.24573	3.01308	1049.67	1085.62	1152.91	1239.8	2.89751
1084590	2.20861	3.72546	2.68447	3.72546	1238.6	1041.09	1239.25	1477.31	2.79501
1084591	3.01308	3.72546	3.39685	2.68447	863.067	731.406	678.71	849.828	2.65928
1084592	2.53722	3.39685	3.72546	1.53412	710.964	808.258	739.719	783.87	3.15789
1084593	3.72546	3.72546	3.5944	3.72546	836	735.531	896.957	950.938	2.81717
1084594	2.42127	3.06824	2.42127	2.02004	794.286	982.433	675.929	680.04	2.96953
1084597	3.01308	3.06824	3.39685	3.39685	1209.8	777.467	824.161	1291.9	2.4903
1084598	3.39685	3.06824	3.5944	3.01308	1030.39	909	955.362	1085.8	2.61496
1084599	2.68447	3.39685	3.01308	2.18137	1110.36	1157.53	1009.97	1107.5	3.09418
1084600	2.74988	3.39685	3.39685	1.86273	1006.72	739.645	701.065	713.667	2.98061
1084601	3.06824	3.72546	3.24573	3.01308	1319.97	964.969	1168.3	1629.71	3
1084602	2.68447	3.72546	3.72546	3.39685	1438.79	1096.25	1512.03	1280.7	2.8892
1084604	1.77429	3.39685	3.01308	2.42127	1025.56	987.968	908.9	907.519	2.8615
1084605	2.53722	3.39685	3.39685	1.46899	859.893	754.419	942.903	1183.48	3.30194
1084606	3.06824	2.53722	3.01308	2.02004	1411.82	1237.75	1248.96	1541.95	2.5928
1084608	2.68447	3.39685	3.39685	3.39685	1046.48	1018.29	799.161	1007.68	2.65928
1084609	2.68447	3.39685	3.46333	3.01308	738.862	684.323	825.87	909.467	3.02493
1084610	2.68447	3.72546	3.72546	1.53412	822.724	696.281	851.031	1029.29	3.17729
1084611	3.39685	3.39685	2.74988	1.86273	926.613	841.968	865.276	852.5	2.95568
1084613	2.3007	3.39685	3.39685	1.86273	866.071	956.097	663.226	740.458	2.65097
1084614	3.39685	3.39685	2.68447	3.39685	790.194	759.968	670.931	687	2.71468
1084616	3.72546	3.72546	2.83015	1.86273	1076.28	1073.03	1005.59	1381.75	2.53186
1084617	3.01308	2.68447	3.39685	2.68447	802.833	764.828	894.742	759.345	3.61773
1084618	2.20861	2.74988	2.53334	1.82484	957	835.931	1052.05	1146.92	2.65097
1085412	2.68447	3.39685	3.72546	1.53412	731.345	874.621	881.406	650.087	2.91136
1085414	1.82484	3.72546	3.39685	1.63913	1035.17	840.656	1107.61	1101.2	3.20499
1085416	3.39685	3.39685	3.39685	1.86273	1082.94	940.097	965.548	828.458	2.80332
1085418	2.68447	3.72546	3.01308	1.37681	898.897	715.094	735.833	712	2.77285
1085422	2.74988	2.0375	3.11466	3.01308	828.138	864.519	1209.74	1074.6	2.90582
1085423	3.01308	3.72546	3.72546	1.86273	933.3	827.156	796.844	695.667	2.91136
1085429	3.72546	3.39685	3.72546	1.86273	1442.58	1236.71	1102.53	1406.65	3.23546
1085638	2.68447	3.39685	3.72546	1.53412	1214.72	1206	978.531	776.522	2.74792
1085639	3.01308	3.72546	3.72546	3.72546	1032.13	919.125	1070.2	941.935	3.27424
1085640	3.39685	3.06824	3.5944	1.82484	809.871	803.6	804.553	1375.38	3.26039
1085641	3.72546	3.72546	3.72546	1.86273	1479.25	1339.59	1112.94	1301.42	3.1856
1085642	2.68447	3.72546	2.83015	0.35585	661.862	624.969	636.682	838.111	2.86427
1085650	3.72546	3.72546	3.72546	1.70542	954.25	963.812	787.469	922.217	2.77562
1085652	3.01308	3.39685	3.39685	1.86273	958.433	771.806	1007.58	1113.88	2.9723
1085653	3.39685	3.72546	3.24573	2.53722	906.452	799.062	977.674	932.308	2.84765
1085656	2.68447	3.72546	3.01308	0.807416	1066.48	856.438	765.9	760.476	2.85042
1085657	3.01308	3.72546	3.72546	2.68447	1130.2	1017.88	917.656	994.931	2.69252
1085660	2.0375	2.74988	3.24573	1.82484	661.037	721.276	833.267	635.538	3.00277
1085661	2.20861	3.72546	3.06824	1.86273	899.111	722.906	809.6	883.583	3.08587
1085662	2.3007	1.77429	3.39685	0.157311	1010.07	1115.76	1021.42	816.062	2.62604
1085664	3.72546	3.72546	3.5944	3.01308	934.625	848.258	1012.47	1141	2.73407
1085665	2.0375	3.01308	3.39685	2.42127	832.519	748.467	640.484	769.107	3.00831
1085667	2.53722	3.01308	3.39685	1.70542	969.464	837.367	1019.45	1297.57	3.16066
1085668	2.20861	3.39685	3.72546	1.86273	923.111	804.742	758.5	836.125	2.93352
1085672	3.72546	3.72546	3.72546	2.35151	1089.5	987.774	1047.97	1138.67	2.84765
1085674	3.72546	3.72546	1.96257	2.18137	1145.42	1180.29	1317.74	1332.33	2.92244
1085675	3.72546	3.72546	2.68447	2.02004	1719.21	1834.12	1614.58	1898.74	3.04155
1085678	3.06824	3.72546	3.72546	1.86273	1105.7	1146.19	1049.78	1172.33	3.27701
1085680	3.72546	3.39685	2.74988	1.86273	867.75	602.742	651.069	661.5	2.83102
1085682	3.72546	2.74988	3.39685	1.53412	800.219	694.517	672.129	766.348	2.81994
1085685	2.68447	2.74988	3.72546	2.42127	662.103	716.724	716.469	834.536	2.59557
1085686	2.68447	2.68447	3.01308	0.83171	892.857	688.464	701.6	939.65	3.07479
